# Supplementary material for: The Mediterranean Sea on the Bench: Unveiling the Marine Invertebrate Sidnyum elegans as a Source of Novel Promising Therapeutic Tools Against Triple-Negative Breast Cancer
Source: Mar Drugs. 2025 Apr 29;23(5):195. doi: 10.3390/md23050195 (PMC12112827; doi:10.3390/md23050195)
Supplement: Supplementary file 1 [file marinedrugs-23-00195-s001.zip]

Archive with 1 entries (1 files):
- marinedrugs-3575352-supplementary.pdf
